# Supplementary material for: A Truncated NRIP1 Mutant Amplifies Microsatellite Instability of Colorectal Cancer by Regulating MSH2/MSH6 Expression, and Is a Prognostic Marker of Stage III Tumors
Source: Cancers (Basel). 2021 Sep 3;13(17):4449. doi: 10.3390/cancers13174449 (PMC8430632; doi:10.3390/cancers13174449)
Supplement: Supplementary file 1 [file cancers-13-04449-s001.zip]

Archive with 1 entries (1 files):
- cancers-1307831-supplementary.pdf
